# Supplementary material for: The Effects of COVID-19 on the Emotional and Social Stability, Motivation and Attitudes of Gifted and Non-Gifted Children in Greece
Source: Children (Basel). 2023 Apr 10;10(4):706. doi: 10.3390/children10040706 (PMC10137062; doi:10.3390/children10040706)
Supplement: Supplementary file 1 [file children-10-00706-s001.zip]

Archive with 1 entries (1 files):
- children-2247515-supplementary.pdf
